# Supplementary material for: Osteosarcoma Multi-Omics Landscape and Subtypes
Source: Cancers (Basel). 2023 Oct 13;15(20):4970. doi: 10.3390/cancers15204970 (PMC10605601; doi:10.3390/cancers15204970)
Supplement: Supplementary file 1 [file cancers-15-04970-s001.zip]

Archive with 2 entries (2 files):
- cancers-2475060-supplementary.pdf
- Table S2.xlsx
