# Supplementary material for: Osteosarcoma Multi-Omics Landscape and Subtypes
Source: Cancers (Basel). 2023 Oct 13;15(20):4970. doi: 10.3390/cancers15204970 (PMC10605601; doi:10.3390/cancers15204970)
Supplement: Supplementary file 1 [file cancers-15-04970-s001.zip › Table S2.xlsx]

## Sheet: SCNA
Table S2: Individual genes with significant change in SCNA, expression and methylation among the three subgroups
hgnc_symbol	GeneID	Chr	start_position	end_position	pval_training	pval_validation	gain%	loss%
AKAP10	11216	17	19904302	19978343	0.000518306	0.0451196	29.0698	15.1163
ARHGEF12	23365	11	120336413	120489937	0.000731402	0.0261001	15.1163	9.30233
BEST2	54831	19	12751702	12758458	0.00244432	0.00498088	19.7674	3.48837
BLID	414899	11	122115340	122116215	0.0020686	0.0261001	13.9535	10.4651
BSX	390259	11	122977570	122981834	0.000731402	0.0261001	15.1163	9.30233
C19orf67	646457	19	14081624	14085875	0.00162369	0.00567862	19.7674	4.65116
CACNA1A	773	19	13206442	13633025	0.00128005	0.00923316	22.093	8.13953
CADM1	23705	11	115169218	115504957	0.00100348	0.0234726	10.4651	6.97674
CASP1	834	11	105025443	105035250	0.000637626	0.01574	16.2791	9.30233
CEP164	22897	11	117314557	117413266	0.000705531	0.0261001	13.9535	8.13953
CHAF1B	8208	21	36385392	36419015	0.00116161	0.0459437	15.1163	6.97674
CLMP	79827	11	123069872	123195248	0.000731402	0.0234726	15.1163	9.30233
CRTAM	56253	11	122838500	122872643	0.00103725	0.0261001	15.1163	8.13953
DDX10	1662	11	108665069	108940927	0.0014315	0.0177457	13.9535	4.65116
DHPS	1725	19	12675717	12681880	0.00102397	0.00537422	20.9302	3.48837
DNASE2	1777	19	12875209	12881466	0.00160911	0.00498088	19.7674	4.65116
DSCAML1	57453	11	117427772	117817525	0.00126473	0.0179193	16.2791	5.81395
ENOX1	55068	13	43213518	43786908	0.000328306	0.0436422	16.2791	6.97674
FAM106A	80039	17	18511221	18551705	0.00118841	0.00316787	30.2326	22.093
FAM83G	644815	17	18968789	19004764	0.000936472	0.00468225	31.3953	16.2791
FARSA	2193	19	12922479	12934037	0.00160911	0.00498088	19.7674	4.65116
FBXW10	10517	17	18744026	18779349	0.0015013	0.00316787	29.0698	19.7674
FBXW9	84261	19	12688053	12696631	0.00102397	0.00537422	20.9302	3.48837
FLI1	2313	11	128686535	128813267	0.00132939	0.00690507	15.1163	9.30233
FLII	2314	17	18244815	18258738	0.000103711	0.00707096	32.5581	17.4419
FOXO3B	2310	17	18667629	18682262	0.00088855	0.00419469	29.0698	20.9302
GCDH	2639	19	12891160	12914207	0.00160911	0.00498088	19.7674	4.65116
GET3	439	19	12737139	12748323	0.00244432	0.00498088	19.7674	3.48837
GNG14	105372280	19	12687998	12688422	0.00102397	0.00537422	20.9302	3.48837
GRAMD1B	57476	11	123358428	123627774	0.000287836	0.00690507	13.9535	11.6279
GRIK4	2900	11	120511700	120988904	0.000731402	0.0234726	15.1163	9.30233
GRM5	2915	11	88504576	89065945	0.000863056	0.0261001	15.1163	5.81395
HOOK2	29911	19	12763003	12872740	0.00244432	0.00498088	19.7674	3.48837
IL27RA	9466	19	14031762	14053218	0.00162369	0.00834828	19.7674	4.65116
ILVBL	10994	19	15114984	15125786	0.000779959	0.00567862	15.1163	6.97674
JHY	79864	11	122882683	122963862	0.000731402	0.0261001	15.1163	9.30233
KCNJ18	100134444	17	21692523	21704612	0.00088364	0.0234517	23.2558	13.9535
KLF1	10661	19	12884422	12887201	0.00160911	0.00498088	19.7674	4.65116
LGALS9B	284194	17	20449395	20467539	0.00211398	0.0238803	26.7442	12.7907
LGALS9C	654346	17	18476737	18494945	0.00105526	0.00297833	31.3953	20.9302
LLGL1	3996	17	18225635	18244875	0.000101922	0.0103981	31.3953	15.1163
MAN2B1	4125	19	12646511	12666742	0.00102397	0.00537422	20.9302	3.48837
MISP3	113230	19	14072536	14075062	0.00162369	0.00567862	19.7674	4.65116
OR10D3	26497	11	124183345	124188780	0.000567613	0.0261001	15.1163	11.6279
OR4D5	219875	11	123939543	123940637	0.000259275	0.0234726	13.9535	10.4651
OR8D1	283159	11	124302831	124315099	0.00103725	0.0261001	15.1163	8.13953
OR8D2	283160	11	124319238	124320288	0.00103725	0.0261001	15.1163	8.13953
OR8D4	338662	11	123902167	123909229	0.000366272	0.0234726	13.9535	9.30233
OR8G1	26494	11	124241095	124254364	0.00048873	0.0261001	15.1163	10.4651
OR8G2P	26492	11	124224732	124225639	0.00048873	0.0261001	15.1163	10.4651
OR8G5	219865	11	124256376	124266218	0.00048873	0.0261001	15.1163	10.4651
PALM3	342979	19	14053363	14062076	0.00162369	0.00567862	19.7674	4.65116
PFAS	5198	17	8247618	8270491	0.000293345	0.027984	27.907	17.4419
PIK3R5	23533	17	8878911	8965712	0.000136117	0.0271311	29.0698	18.6047
PRKACA	5566	19	14091688	14118084	0.00162369	0.00567862	19.7674	4.65116
PRPSAP2	5636	17	18840085	18931287	0.000936472	0.00419469	31.3953	16.2791
RFX1	5989	19	13961530	14007039	0.00162369	0.00567862	19.7674	4.65116
RLN3	117579	19	14028148	14031551	0.00162369	0.00567862	19.7674	4.65116
SAMD1	90378	19	14087851	14091036	0.00162369	0.00567862	19.7674	4.65116
SLC5A10	125206	17	18950345	19022595	0.000936472	0.00468225	31.3953	16.2791
SORL1	6653	11	121452314	121633763	0.000677581	0.0234726	15.1163	9.30233
SPECC1	92521	17	20009344	20319026	0.00129582	0.0238803	27.907	17.4419
SYCE2	256126	19	12898786	12919293	0.00160911	0.00498088	19.7674	4.65116
SYDE1	85360	19	15107401	15114985	0.000779959	0.00527842	15.1163	6.97674
TBC1D28	254272	17	18635006	18644427	0.000991452	0.00419469	29.0698	20.9302
TMEM151B	441151	6	44270450	44307506	0.000301886	0.012622	20.9302	2.32558
TNPO2	30000	19	12699194	12724011	0.00102397	0.00498088	20.9302	3.48837
TRIM16L	147166	17	18697998	18736118	0.00088855	0.00316787	29.0698	20.9302
TRIM29	23650	11	120111286	120185529	0.000901671	0.0261001	15.1163	6.97674
TRIR	79002	19	12730640	12734684	0.00244432	0.00498088	19.7674	3.48837
TVP23B	51030	17	18781111	18806714	0.000570948	0.00316787	29.0698	17.4419
UBASH3B	84959	11	122655722	122814473	0.00048873	0.00815628	15.1163	10.4651
USP22	23326	17	20999596	21043760	0.00140796	0.00540082	27.907	12.7907
WDR83	84292	19	12666802	12675832	0.00102397	0.00537422	20.9302	3.48837
WDR83OS	51398	19	12668073	12669415	0.00102397	0.00537422	20.9302	3.48837
ZC3H12C	85463	11	110093392	110171841	0.000238791	0.0234726	11.6279	5.81395
ZNF202	7753	11	123723914	123741675	0.000287836	0.00716897	13.9535	11.6279
ZNF442	79973	19	12345944	12365905	0.000582995	0.0448663	18.6047	8.13953
ZNF443	10224	19	12429706	12441021	0.00158438	0.015548	18.6047	10.4651
ZNF490	57474	19	12576100	12640098	0.000303183	0.00606163	22.093	5.81395
ZNF563	147837	19	12317477	12333720	0.000276997	0.0448663	17.4419	6.97674
ZNF564	163050	19	12525373	12551542	0.00129141	0.0100626	19.7674	6.97674
ZNF791	163049	19	12610918	12633840	0.000762136	0.00537422	20.9302	4.65116
ZNF799	90576	19	12390016	12401271	0.00209704	0.0448663	18.6047	9.30233

## Sheet: Gene expression
hgnc_symbol	GeneID	Chr	pval_training	pval_validation
ABCC3	8714	17	2.2475e-06	0.00827855
ACP5	54	19	2.12488e-07	0.000771061
ADAM28	10863	8	9.70844e-07	0.000387079
AMPD3	272	11	6.05172e-09	5.41928e-05
APOE	348	19	2.91109e-07	0.000962919
ARHGDIB	397	12	8.41324e-06	6.79322e-05
ARRB1	408	11	1.70387e-06	0.00732651
ATP6V0D2	245972	8	4.97894e-06	0.00193661
BIN2	51411	12	5.81723e-10	0.00694872
BTK	695	23	3.54714e-10	0.00459743
C1QC	714	1	1.07658e-06	0.00957304
CCR1	1230	3	1.48389e-07	5.79223e-05
CD14	929	5	4.12565e-07	0.00996579
CD163	9332	12	2.4289e-07	0.00567851
CD163L1	283316	12	1.91381e-08	0.000318752
CD4	920	12	1.68513e-09	0.00359131
CD53	963	1	1.03992e-10	9.15696e-05
CD68	968	17	8.68892e-09	0.00130171
CD84	8832	1	8.65433e-08	7.57061e-05
CLEC4A	50856	12	1.6968e-06	0.000460639
CLEC7A	64581	12	7.36521e-06	0.00211611
CSF1	1435	1	2.80715e-09	0.000518114
CSF1R	1436	5	2.36959e-10	9.81873e-05
CYBB	1536	23	2.9046e-08	0.00775575
CYTH4	27128	22	1.63795e-11	0.00602895
DOCK2	1794	5	2.27044e-08	6.63145e-05
DOCK8	81704	9	2.58534e-08	5.31217e-05
EVI2B	2124	17	1.62603e-08	0.00164319
FCER1G	2207	1	1.79341e-08	0.00180464
FERMT3	83706	11	1.87559e-15	0.000131673
FOLR2	2350	11	2.99479e-09	0.00831953
GAB3	139716	23	1.31893e-10	0.00018507
GIMAP4	55303	7	5.88223e-06	0.00694217
GM2A	2760	5	7.36959e-08	0.00251207
GNA15	2769	19	2.94543e-10	0.00657219
GPRIN3	285513	4	1.58402e-06	0.00140872
HAVCR2	84868	5	9.69286e-06	1.83094e-05
IFI30	10437	19	3.75289e-08	0.000497291
IL10RA	3587	11	6.32163e-08	0.00613495
IL17RA	23765	22	8.49741e-06	0.00823206
INPP5D	3635	2	9.86344e-11	0.00245596
ITGAM	3684	16	1.51895e-07	0.00427759
ITGB2	3689	21	1.81024e-09	0.00795516
KIAA0040	9674	1	3.65696e-06	0.00443215
KLHL6	89857	3	6.6948e-08	1.18369e-05
LAPTM5	7805	1	1.40716e-09	0.000126695
LCP1	3936	13	8.81806e-09	0.00010252
LCP2	3937	5	3.7496e-09	0.000775118
LGALS3BP	3959	17	6.40164e-08	0.000388571
LILRB4	11006	19	5.39681e-13	0.00709314
LILRB5	10990	19	2.8586e-07	0.00362485
NCKAP1L	3071	12	4.18076e-10	6.29955e-05
NDST1	3340	5	4.30891e-06	0.000283298
NFIX	4784	19	3.60605e-06	0.00515232
PIK3AP1	118788	10	1.70195e-11	0.000367267
PIK3CG	5294	7	4.386e-09	4.00857e-05
PIK3R5	23533	17	1.89264e-06	0.00767884
PLCB2	5330	15	3.23832e-12	0.000375362
PLEK	5341	2	3.53757e-09	0.00156372
PRDM1	639	6	2.12883e-06	0.00054624
PSAP	5660	10	9.48794e-07	0.0063943
PTK2B	2185	8	5.23656e-06	0.000927939
PTPN6	5777	12	1.63241e-11	0.00043101
PTPRC	5788	1	3.23201e-06	8.0784e-05
PTPRE	5791	10	1.28099e-07	4.70975e-06
PTPRJ	5795	11	2.38073e-06	0.000128816
RASSF4	83937	10	4.55013e-09	5.38269e-05
RGS10	6001	10	3.85245e-08	0.00250032
RHOG	391	11	5.51507e-08	0.00492833
RNASE6	6039	14	9.89842e-09	0.000555886
RORA	6095	15	7.75234e-07	0.00635485
RTN1	6252	14	4.76992e-06	0.00418911
SELPLG	6404	12	1.60395e-09	0.000330648
SIGLEC1	6614	20	4.183e-08	0.00559769
SLAMF7	57823	1	5.77128e-06	0.00650635
SLAMF8	56833	1	4.69144e-06	0.00352232
SLC37A2	219855	11	7.99835e-09	0.00175544
SLCO2B1	11309	11	3.92278e-07	0.00276291
SPI1	6688	11	4.6719e-10	0.00225092
SQRDL	58472	15	7.6942e-07	0.000622908
TBXAS1	6916	7	1.08624e-10	0.000301698
TCIRG1	10312	11	7.19977e-08	0.00843076
TECR	9524	19	1.07194e-06	0.000945306
TFEC	22797	7	1.67358e-08	0.00303072
TGFBR2	7048	3	9.00756e-07	0.00421934
TMEM86A	144110	11	7.82341e-09	0.00217676
TNFRSF11A	8792	18	2.16507e-08	0.00675404
TPP1	1200	11	3.90546e-08	7.27022e-05
TYROBP	7305	19	1.78006e-09	0.000229463
VAMP8	8673	2	1.7574e-13	5.82385e-05
VNN1	8876	6	9.17863e-08	0.000196605
VSIG4	11326	23	1.51346e-06	0.00447533

## Sheet: Methylation
nearestGeneSymbol	chr	pval
PIK3R5	17	1.9593e-09
CLEC4A	12	2.96789e-07
KLHL6	3	1.01617e-05
TECR	19	0.000217476
PLEK	2	0.000568731
PTK2B	8	0.000663519
RHOG	11	0.000714787
C1QC	1	0.000869256
ITGAM	16	0.00113649
CYTH4	22	0.00123276
TMEM86A	11	0.00210002
VNN1	6	0.00231945
TYROBP	19	0.00258064
PTPN6	12	0.00552275
SLAMF8	1	0.00609259
TNFRSF11A	18	0.00709026
INPP5D	2	0.00881665
FCER1G	1	0.00900312
PLCB2	15	0.00906523
NFIX	19	0.0106978
TPP1	11	0.0107356
GNA15	19	0.0169827
ATP6V0D2	8	0.0179883
ARHGDIB	12	0.0186403
IL10RA	11	0.0198162
BIN2	12	0.0230605
CLEC7A	12	0.0234131
APOE	19	0.0301429
LILRB4	19	0.0383769
PIK3CG	7	0.0661656
HAVCR2	5	0.0702001
TBXAS1	7	0.0743408
ACP5	19	0.0820971
SIGLEC1	20	0.0834968
RTN1	14	0.11198
CD163L1	12	0.115703
PTPRE	10	0.137865
ITGB2	21	0.15005
CD14	5	0.159158
DOCK8	9	0.160333
GIMAP4	7	0.163328
IL17RA	22	0.180058
VAMP8	2	0.191489
NCKAP1L	12	0.19476
CD4	12	0.234581
SPI1	11	0.255833
PIK3AP1	10	0.276361
CD68	17	0.280369
FERMT3	11	0.301079
GM2A	5	0.305977
SLAMF7	1	0.315193
TGFBR2	3	0.333252
LCP1	13	0.373261
SLC37A2	11	0.390756
ARRB1	11	0.391554
SELPLG	12	0.405258
SLCO2B1	11	0.405657
NDST1	5	0.410269
TCIRG1	11	0.428686
CD163	12	0.471724
DOCK2	5	0.474242
CD53	1	0.480127
FOLR2	11	0.508016
PTPRJ	11	0.525567
RORA	15	0.566204
ADAM28	8	0.579695
GPRIN3	4	0.580499
KIAA0040	1	0.628165
CD84	1	0.632746
AMPD3	11	0.64912
LGALS3BP	17	0.65293
RGS10	10	0.661565
PSAP	10	0.664281
PTPRC	1	0.671269
LAPTM5	1	0.753758
RNASE6	14	0.791478
CSF1	1	0.796439
RASSF4	10	0.805637
ABCC3	17	0.889973
CSF1R	5	0.902718
TFEC	7	0.918439
PRDM1	6	0.920001
LCP2	5	0.995088
